# Supplementary material for: Extreme differences in SARS-CoV-2 viral loads among respiratory specimen types during presumed pre-infectious and infectious periods
Source: PNAS Nexus. 2023 Mar 14;2(3):pgad033. doi: 10.1093/pnasnexus/pgad033 (PMC10013338; doi:10.1093/pnasnexus/pgad033)
Supplement: pgad033_Supplementary_Data [file pgad033_supplementary_data.zip]

Archive with 2 entries (2 files):
- PNASNEXUS-PNASNEXUS-2022-01191-s01.pdf
- PNASNEXUS-PNASNEXUS-2022-01191-s02.xlsx
