# Supplementary material for: Extreme differences in SARS-CoV-2 viral loads among respiratory specimen types during presumed pre-infectious and infectious periods
Source: PNAS Nexus. 2023 Mar 14;2(3):pgad033. doi: 10.1093/pnasnexus/pgad033 (PMC10013338; doi:10.1093/pnasnexus/pgad033)
Supplement: pgad033_Supplementary_Data [file pgad033_supplementary_data.zip › PNASNEXUS-PNASNEXUS-2022-01191-s02.xlsx]

## Sheet: Sheet1
Index	Figure	Comparison				Contingency Table (no. of specimens)				Statistical Testing
		Timebin	Infection State	LOD (copies/mL))	Specimen Type	Positive, Positive (A)	Positive, Negative (B)	Negative, Positive ©	Negative, Negative (D)	Test Method	P-value
A	Figure 4	Days 0-4	Infected	1e3 vs 1e6	SA	12	28	0	19	A	3.72529e-09
B	Figure 4	Days 0-4	Infected	1e3 vs 1e6	OPS	19	27	0	13	A	7.45058e-09
C	Figure 4	Days 0-4	Infected	1e3 vs 1e6	ANS	18	8	0	32	A	0.00195312
D	Figure 4	Days 4-8	Infected	1e3 vs 1e6	SA	6	29	0	16	A	1.86265e-09
E	Figure 4	Days 4-8	Infected	1e3 vs 1e6	OPS	15	21	0	15	A	4.76837e-07
F	Figure 4	Days 4-8	Infected	1e3 vs 1e6	ANS	31	14	0	6	A	6.10352e-05
G	Figure 4	Days 8-12	Infected	1e3 vs 1e6	SA	4	15	0	30	A	3.05176e-05
H	Figure 4	Days 8-12	Infected	1e3 vs 1e6	OPS	6	20	0	23	A	9.53674e-07
I	Figure 4	Days 8-12	Infected	1e3 vs 1e6	ANS	16	22	0	11	A	2.38419e-07
J	Figure 4	Days 0-4	Infected	1e2.4	SA vs ANS	25	22	5	7	A	0.00075686		0.903846	0.576923
K	Figure 4	Days 0-4	Infected	1e3	SA vs ANS	21	19	6	13	A	0.00731665		0.869565	0.586957
L	Figure 4	Days 0-4	Infected	1e4	SA vs ANS	16	16	8	19	A	0.0757948		0.8	0.6
M	Figure 4	Days 0-4	Infected	1e5	SA vs ANS	8	10	13	28	A	0.33882		0.580645	0.677419
N	Figure 4	Days 0-4	Infected	1e6	SA vs ANS	6	6	12	35	A	0.118942		0.5	0.75
O	Figure 4	Days 0-4	Infected	1e7	SA vs ANS	3	4	12	40	A	0.0384064		0.368421	0.789474
P	Figure 4	Days 0-4	Infected	1e8	SA vs ANS	2	4	6	47	A	0.376953		0.5	0.666667
Q	Figure 4	Days 0-4	Infected	1e2.4	OPS vs ANS	25	24	5	5	A	0.000273056		0.907407	0.555556
U	Figure 4	Days 0-4	Infected	1e3	OPS vs ANS	21	25	6	7	A	0.000438955		0.884615	0.519231
V	Figure 4	Days 0-4	Infected	1e4	OPS vs ANS	14	23	11	18	A	0.017541		0.770833	0.520833
W	Figure 4	Days 0-4	Infected	1e5	OPS vs ANS	10	20	11	18	A	0.0748064		0.731707	0.512195
X	Figure 4	Days 0-4	Infected	1e6	OPS vs ANS	6	12	13	28	A	0.5		0.580645	0.612903
Y	Figure 4	Days 0-4	Infected	1e7	OPS vs ANS	3	9	12	35	A	0.331812		0.5	0.625
Z	Figure 4	Days 0-4	Infected	1e8	OPS vs ANS	0	3	8	48	A	0.113281		0.272727	0.727273
AA	Figure 4	Days 0-4	Infected	1e2.4	SA vs OPS	42	5	7	5	A	0.387207
AB	Figure 4	Days 0-4	Infected	1e3	SA vs OPS	37	3	9	10	A	0.072998
AC	Figure 4	Days 0-4	Infected	1e4	SA vs OPS	28	4	9	18	A	0.133423
AD	Figure 4	Days 0-4	Infected	1e5	SA vs OPS	13	5	17	24	A	0.00845027
AE	Figure 4	Days 0-4	Infected	1e6	SA vs OPS	6	6	13	34	A	0.0835342
AF	Figure 4	Days 0-4	Infected	1e7	SA vs OPS	3	4	9	43	A	0.133423
AG	Figure 4	Days 0-4	Infected	1e8	SA vs OPS	1	5	2	51	A	0.226562
AH	Figure 4	Days 0-4 vs 4-8	Infected	1e2.4	ANS	30	59	45	51	D	1.96713e-05
AI	Figure 4	Days 0-4 vs 4-8	Infected	1e3	ANS	27	59	45	51	D	1.96159e-06
AJ	Figure 4	Days 0-4 vs 4-8	Infected	1e4	ANS	24	59	42	51	D	6.93609e-06
AK	Figure 4	Days 0-4 vs 4-8	Infected	1e5	ANS	21	59	34	51	D	0.00103681
AL	Figure 4	Days 0-4 vs 4-8	Infected	1e6	ANS	18	59	31	51	D	0.00131051
AM	Figure 4	Days 0-4 vs 4-8	Infected	1e7	ANS	15	59	20	51	D	0.0895973
AN	Figure 4	Days 0-4 vs 4-8	Infected	1e8	ANS	8	59	11	51	D	0.196136
AO	Figure 4	Days 4-8	Infected	1e2.4	ANS vs SA	34	11	5	1	A	0.105057
AP	Figure 4	Days 4-8	Infected	1e3	ANS vs SA	32	13	3	3	A	0.0106354
AQ	Figure 4	Days 4-8	Infected	1e4	ANS vs SA	23	19	0	9	A	1.90735e-06
AR	Figure 4	Days 4-8	Infected	1e5	ANS vs SA	17	17	0	17	A	7.62939e-06
AS	Figure 4	Days 4-8	Infected	1e6	ANS vs SA	6	25	0	20	A	2.98023e-08
AT	Figure 4	Days 4-8	Infected	1e7	ANS vs SA	3	17	2	29	A	0.000364304
AU	Figure 4	Days 4-8	Infected	1e8	ANS vs SA	0	11	3	37	A	0.0286865
AV	Figure 4	Days 4-8	Infected	1e2.4	ANS vs OPS	37	8	3	3	A	0.113281
AW	Figure 4	Days 4-8	Infected	1e3	ANS vs OPS	33	12	3	3	A	0.0175781
AX	Figure 4	Days 4-8	Infected	1e4	ANS vs OPS	26	16	3	6	A	0.00221252
AY	Figure 4	Days 4-8	Infected	1e5	ANS vs OPS	16	18	4	13	A	0.00217175
AZ	Figure 4	Days 4-8	Infected	1e6	ANS vs OPS	10	21	5	15	A	0.00124696
BA	Figure 4	Days 4-8	Infected	1e7	ANS vs OPS	4	16	3	28	A	0.00221252
BB	Figure 4	Days 4-8	Infected	1e8	ANS vs OPS	1	10	1	39	A	0.00585938
BC	Figure 4	Days 0-4	Infected	1e3	AN-OP vs ANS	27	25	0	7	A	2.98023e-08
BD	Figure 4	Days 0-4	Infected	1e3	AN-OP vs OPS	46	6	0	7	A	0.015625
BE	Figure 4	Days 0-4	Infected	1e6	AN-OP vs ANS	18	13	0	28	A	0.00012207
BF	Figure 4	Days 0-4	Infected	1e6	AN-OP vs OPS	19	12	0	28	A	0.000244141
BG	Figure 4	Days 4-8	Infected	1e3	AN-OP vs ANS	45	3	0	3	A	0.125
BH	Figure 4	Days 4-8	Infected	1e3	AN-OP vs OPS	36	12	0	3	A	0.000244141
BI	Figure 4	Days 4-8	Infected	1e6	AN-OP vs ANS	31	5	0	15	A	0.03125
BJ	Figure 4	Days 4-8	Infected	1e6	AN-OP vs OPS	15	21	0	15	A	4.76837e-07
BK	Figure 6	Days 0-4	Infectious (1e5 copies/mL)	1e6 vs 1e3	SA	12	0	23	9	B	1.19209e-07
BL	Figure 6	Days 0-4	Infectious (1e5 copies/mL)	1e6 vs 1e3	ANS	18	0	7	19	B	0.0078125
BM	Figure 6	Days 0-4	Infectious (1e5 copies/mL)	1e6 vs 1e3	OPS	19	0	20	5	B	9.53674e-07
BN	Figure 6	Days 0-4	Infectious (1e5 copies/mL)	1e6 vs 1e3	SA-ANS	24	0	15	5	B	3.05176e-05
BO	Figure 6	Days 0-4	Infectious (1e5 copies/mL)	1e6 vs 1e3	SA-OPS	25	0	15	4	B	3.05176e-05
BP	Figure 6	Days 0-4	Infectious (1e5 copies/mL)	1e6 vs 1e3	AN-OP	31	0	13	0	B	0.00012207
BQ	Figure 6	Days 0-4	Infectious (1e5 copies/mL)	1e6 vs 1e3	SA-ANS-OPS	34	0	10	0	B	0.000976562
BR	Figure 6	Days 0-4	Infectious (1e5 copies/mL)	1e3	OPS vs SA	34	5	1	4	A	0.109375
BS	Figure 6	Days 0-4	Infectious (1e5 copies/mL)	1e3	ANS vs SA	21	4	14	5	A	0.0154419
BT	Figure 6	Days 0-4	Infectious (1e5 copies/mL)	1e3	ANS vs OPS	20	5	19	0	A	0.00330538
BU	Figure 6	Days 0-4 vs 4-8	Infectious (1e5 copies/mL)	1e3	ANS	25	44	36	38	D	5.77907e-05
BV	Figure 6	Days 0-4 vs 4-8	Infectious (1e5 copies/mL)	1e6	ANS	18	44	31	38	D	0.000167946
BW	Figure 6	Days 4-8	Infectious (1e5 copies/mL)	1e3	ANS vs OPS	32	4	2	0	A	0.34375
BX	Figure 6	Days 4-8	Infectious (1e5 copies/mL)	1e6	ANS vs OPS	10	21	5	2	A	0.00124696
BY	Figure 6	Days 4-8	Infectious (1e5 copies/mL)	1e3	ANS vs SA	31	5	2	0	A	0.226562
BZ	Figure 6	Days 4-8	Infectious (1e5 copies/mL)	1e6	ANS vs SA	6	25	0	7	A	2.98023e-08
CA	Figure 6	Days 0-4	Infectious (1e5 copies/mL)	1e3	AN-OP vs ANS	25	19	0	0	A	1.90735e-06
CB	Figure 6	Days 0-4	Infectious (1e5 copies/mL)	1e3	AN-OP vs OPS	39	5	0	0	A	0.03125
CC	Figure 6	Days 0-4	Infectious (1e5 copies/mL)	1e3	AN-OP vs SA	35	9	0	0	A	0.00195312
CD	Figure 6	Days 0-4	Infectious (1e5 copies/mL)	1e6	AN-OP vs ANS	18	13	0	13	A	0.00012207
CE	Figure 6	Days 0-4	Infectious (1e5 copies/mL)	1e6	AN-OP vs OPS	19	21	0	13	A	0.000244141
CF	Figure 6	Days 0-4	Infectious (1e5 copies/mL)	1e6	AN-OP vs SA	9	22	3	10	A	7.82609e-05
CG	Figure 6	Days 4-8	Infectious (1e5 copies/mL)	1e3	AN-OP vs OPS	34	4	0	0	A	0.0625
CH	Figure 6	Days 4-8	Infectious (1e5 copies/mL)	1e3	AN-OP vs SA	33	5	0	0	A	0.03125
CI	Figure 6	Days 4-8	Infectious (1e5 copies/mL)	1e6	AN-OP vs OPS	15	21	0	2	A	4.76837e-07
CJ	Figure 6	Days 4-8	Infectious (1e5 copies/mL)	1e6	AN-OP vs SA	6	30	0	2	A	9.31323e-10
CK	Figure 6	Days 4-8	Infectious (1e5 copies/mL)	1e3	AN-OP vs ANS	36	2	0	0	A	0.25
CL	Figure 6	Days 4-8	Infectious (1e5 copies/mL)	1e6	AN-OP vs ANS	31	5	0	2	A	0.03125
CM	Figure 6	Days 0-4	Infectious (1e5 copies/mL)	1e3	SA-AN-OP vs AN-OP	44	0	0	0	C	1
CN	Figure 6	Days 0-4	Infectious (1e5 copies/mL)	1e6	SA-AN-OP vs AN-OP	31	3	0	10	C	0.25
CO	Figure 6	Days 4-8	Infectious (1e5 copies/mL)	1e3	SA-AN-OP vs AN-OP	38	0	0	0	C	1
CP	Figure 6	Days 4-8	Infectious (1e5 copies/mL)	1e6	SA-AN-OP vs AN-OP	36	0	0	2	C	1
CQ	Figure 6	Days 8-12	Infectious (1e5 copies/mL)	1e3	SA-AN-OP vs AN-OP	34	0	0	0	C	1
CR	Figure 6	Days 8-12	Infectious (1e5 copies/mL)	1e6	SA-AN-OP vs AN-OP	17	2	0	15	C	0.5
CS	Figure 7	Pre-Infectious	Infectious (1e4 copies/mL)	1e2.4	AN-OP vs ANS	1	4	0	4	A	0.0625
CT	Figure 7	Pre-Infectious	Infectious (1e4 copies/mL)	1e3	AN-OP vs ANS	0	3	0	6	A	0.125
CU	Figure 7	Pre-Infectious	Infectious (1e4 copies/mL)	1e4	AN-OP vs ANS	0	0	0	9	A	1
CV	Figure 7	Pre-Infectious	Infectious (1e4 copies/mL)	1e5	AN-OP vs ANS	0	0	0	9	A	1
CW	Figure 7	Pre-Infectious	Infectious (1e4 copies/mL)	1e6	AN-OP vs ANS	0	0	0	9	A	1
CX	Figure 7	Pre-Infectious	Infectious (1e4 copies/mL)	1e7	AN-OP vs ANS	0	0	0	9	A	1
CY	Figure 7	Pre-Infectious	Infectious (1e4 copies/mL)	1e8	AN-OP vs ANS	0	0	0	9	A	1
CZ	Figure 7	Pre-Infectious	Infectious (1e5 copies/mL)	1e2.4	AN-OP vs ANS	7	6	0	4	A	0.015625
DA	Figure 7	Pre-Infectious	Infectious (1e5 copies/mL)	1e3	AN-OP vs ANS	5	6	0	6	A	0.015625
DB	Figure 7	Pre-Infectious	Infectious (1e5 copies/mL)	1e4	AN-OP vs ANS	5	3	0	9	A	0.125
DC	Figure 7	Pre-Infectious	Infectious (1e5 copies/mL)	1e5	AN-OP vs ANS	0	0	0	17	A	1
DD	Figure 7	Pre-Infectious	Infectious (1e5 copies/mL)	1e6	AN-OP vs ANS	0	0	0	17	A	1
DE	Figure 7	Pre-Infectious	Infectious (1e5 copies/mL)	1e7	AN-OP vs ANS	0	0	0	17	A	1
DF	Figure 7	Pre-Infectious	Infectious (1e5 copies/mL)	1e8	AN-OP vs ANS	0	0	0	17	A	1
DG	Figure 7	Pre-Infectious	Infectious (1e6 copies/mL)	1e2.4	AN-OP vs ANS	13	14	0	6	A	6.10352e-05
DH	Figure 7	Pre-Infectious	Infectious (1e6 copies/mL)	1e3	AN-OP vs ANS	10	15	0	8	A	3.05176e-05
DI	Figure 7	Pre-Infectious	Infectious (1e6 copies/mL)	1e4	AN-OP vs ANS	9	9	0	15	A	0.00195312
DJ	Figure 7	Pre-Infectious	Infectious (1e6 copies/mL)	1e5	AN-OP vs ANS	3	5	0	25	A	0.03125
DK	Figure 7	Pre-Infectious	Infectious (1e6 copies/mL)	1e6	AN-OP vs ANS	0	0	0	33	A	1
DL	Figure 7	Pre-Infectious	Infectious (1e6 copies/mL)	1e7	AN-OP vs ANS	0	0	0	33	A	1
DM	Figure 7	Pre-Infectious	Infectious (1e6 copies/mL)	1e8	AN-OP vs ANS	0	0	0	33	A	1
DN	Figure 7	Pre-Infectious	Infectious (1e7 copies/mL)	1e2.4	AN-OP vs ANS	8	11	0	3	A	0.000488281
DO	Figure 7	Pre-Infectious	Infectious (1e7 copies/mL)	1e3	AN-OP vs ANS	7	11	0	4	A	0.000488281
DP	Figure 7	Pre-Infectious	Infectious (1e7 copies/mL)	1e4	AN-OP vs ANS	6	9	0	7	A	0.00195312
DQ	Figure 7	Pre-Infectious	Infectious (1e7 copies/mL)	1e5	AN-OP vs ANS	4	6	0	12	A	0.015625
DR	Figure 7	Pre-Infectious	Infectious (1e7 copies/mL)	1e6	AN-OP vs ANS	2	1	0	19	A	0.5
DS	Figure 7	Pre-Infectious	Infectious (1e7 copies/mL)	1e7	AN-OP vs ANS	0	0	0	22	A	1
DT	Figure 7	Pre-Infectious	Infectious (1e7 copies/mL)	1e8	AN-OP vs ANS	0	0	0	22	A	1
